# Supplementary material for: Study of the Evolution of Pigments from Freshly Pressed to ‘On-the-Shelf’ Extra-Virgin Olive Oils by Means of Near-UV Visible Spectroscopy
Source: Foods. 2021 Aug 15;10(8):1891. doi: 10.3390/foods10081891 (PMC8394633; doi:10.3390/foods10081891)
Supplement: Supplementary file 1 [file foods-10-01891-s001.zip]

Archive with 1 entries (1 files):
- foods-1334529-supplementary.pdf
